# Supplementary material for: Immunogenicity Persistence of Different Immunization Regimens of Rabies Vaccine in the 10–60 Years Age Group: A Follow-Up Report Based on Phase III Clinical Trial
Source: Vaccines (Basel). 2024 Oct 24;12(11):1209. doi: 10.3390/vaccines12111209 (PMC11598175; doi:10.3390/vaccines12111209)
Supplement: Supplementary file 1 [file vaccines-12-01209-s001.zip]

Archive with 1 entries (1 files):
- vaccines-3192861-supplementary.pdf
